# Supplementary material for: Large-scale molecular survey for piroplasmids in Iberian wild carnivores
Source: Parasitol Res. 2024 Dec 13;123(12):406. doi: 10.1007/s00436-024-08425-5 (PMC11645313; doi:10.1007/s00436-024-08425-5)
Supplement: Supplementary file 1 — Supplementary file1 (XLSX 11151 KB) [file 436_2024_8425_MOESM1_ESM.xlsx]

## Sheet: BTFOX1 Results
GEL_1
Lane	Sample id	Result BTFOX1
1	diagnostic samples for Babesia spp. PCR (these samples are not part of this study)	n
2		p
3		n
4		n
5		p
6		p
7		p
8		n
9		n
10		n
11		n
12	d144	n
13	d145	n
14	d146	n
15	d147	n
16	d149	n
17	d150	n
18	d152	n
19	d152 -10	n
20	d153	n
21	d153 -10	n
22	d157	n
23	d158	n
24	d160	n
25	d161	n
26	d163	n
27	d168	n
28	d168 -10	n
29	d170	n
30	d171	n
31	d178	n
32	d181	n
33	positive control PCR Bv	p
34	positive control PCR Bv	p
35	negative	n
36	marker
GEL_2
Lane	Sample id	Result BTFOX1
1	E376 Ba	n
2	E377 Ba	p
3	E379 Ba	p
4	E380 Ba	p
5	E381 Ba	p
6	E382 Ba	p
7	E383 Ba	n
8	E384 Ba	n
9	E385 Ba	p
10	E386 Ba	p
11	E387 Ba	n
12	E388 Ba	p
13	E389 Ba	n
14	E390 Ba	n
15	E391 Ba	n
16	E392 Ba	n
17	E393 Ba	n
18	E394 Ba	p
19	E395 Ba	n
20	E396 Ba	p
21	E397 Ba	n
22	E398 Ba	n
23	E399 Ba	n
24	E400 Ba	n
25	E403 Ba	n
26	E404 Ba	n
27	E405 Ba	n
28	E406 Ba	p
29	E407 Ba	n
30	E408 Ba	p
31	E409 Ba	n
32	E410 Ba	n
33	E411 Ba	n
34	E412 Ba	n
35	E413 Ba	n
36	positive control	p
37	positive control	p
38	Negative control	n
39	Negative control	n
40	marker
GEL_3
Lane	Sample id	Result BTFOX1
1	E413 Ba	n
2	E414 Ba	n
3	E415 Ba	n
4	E416 Ba	p
5	E418 Ba	p
6	E419 Ba	n
7	E420 Ba	n
8	E421 Ba	n
9	E423 Ba	n
10	E424 Ba	n
11	E425 Ba	n
12	E426 Ba	n
13	E427 Ba	n
14	E428 Ba	n
15	E429 Ba	n
16	E430 Ba	n
17	E431 Ba	p
18	E432 Ba	n
19	E433 Ba	n
20	E434 Ba y 10-1	n
21	E435 Ba	n
22	E436 Ba	n
23	E437 Ba	n
24	E438 Ba	n
25	E439 Ba	n
26	E440 Ba	n
27	E441 Ba	n
28	E442 Ba	p
29	E443 Ba	n
30	diagnostic samples for Babesia spp. PCR (these samples are not part of this study)	n
31		n
32		n
33		n
34		p
35		p
36		p
37	positive control	p
38	negative control	n
39	negative control	n
40	marker
GEL_4
Lane	Sample id	Result BTFOX1
1	diagnostic samples for Babesia spp. PCR (these samples are not part of this study)	p
2		p
3		N
4		N
5		N
6		N
7		N
8		N
9		N
10		N
11		N
12		N
13	E443 Ba	N
14	E444 Ba	N
15	E445 Ba	N
16	E446 Ba	N
17	E447 Ba	N
18	E448 Ba	N
19	E449 Ba	N
20	E450 Ba	N
21	E509 Ba	N
22	E510 Ba	N
23	E511 Ba	N
24	E512 Ba	N
25	E513 Ba	P
26	E514 Ba	N
27	E515 Ba	N
28	E524 Ba	N
29	E526 Ba	N
30	E527 Ba	N
31	positive control	P
32	positive control	P
33	negative control	N
34	negative control	N
35	marker
GEL_5
Lane	Sample id	Result BTFOX1
1	diagnostic sample	n
2	E76 Ba	n
3	E77 Ba	n
4	E78 Ba	n
5	E79 Ba	n
6	E80 Ba	n
7	E81 Ba	n
8	E82 Ba	n
9	E83 Ba	n
10	E84 Ba	n
11	E189 Ba y 10-1	n
12	E190 Ba	n
13	E191 Ba y 10-1	n
14	E196 Ba	n
15	E199 Ba	n
16	E201 S	n
17	E202 Ba y 10-1	n
18	E203 Ba	n
19	E204 Ba	n
20	E205 Ba	n
21	E206 Ba	n
22	E207 Ba y 10-1	n
23	E208 Ba	n
24	E210Ba	n
25	E212 Ba	n
26	E213 Sangre	n
27	E214 Ba	n
28	E215 Ba	n
29	E217 Ba	n
30	E218 Ba	n
31	E219 Ba	n
32	E222 Ba	n
33	E223 Ba	n
34	E224 Ba	n
35	E225 Ba	n
36	E275 Ba	n
37	E276 Ba	n
38	positive control	p
39	negative control	n
40	marker
GEL_6
Lane	Sample id	Result BTFOX1
1	E277 Ba	N
2	E278 Ba y 10-1	N
3	E279 Ba	N
4	E280 Ba	N
5	E281 Ba	N
6	E282 Ba	N
7	E283 Ba	N
8	E284 Ba	N
9	E285 Ba	N
10	E286 Ba	N
11	E287 Ba	N
12	E288 Ba	N
13	E289 Ba	N
14	E290 Ba	N
15	E291 Ba y 10-1	N
16	E292 Ba	N
17	E293 Ba	N
18	E294 Ba	N
19	E295 Ba	N
20	E296 Ba	N
21	E297 Ba	N
22	E298 Ba	N
23	E299 Ba	N
24	E300 Ba	N
25	e189 -10	N
26	e191 -10	N
27	e202 -10	N
28	e 207 -10	N
29	e278 -110	N
30	e291 -10	N
31	E369 Ba	POS
32	E371	POS
33	E367	POS
34	e373	N
35	e368	pos
36	e374	N
37	e375	N
38	Positive control	pos
39	Negative control	N
40	Marker
GEL_7
Lane	Sample id	Result BTFOX1
1	diagnostic samples for Babesia spp. PCR (these samples are not part of this study)	pos
2		pos
3		n
4		n
5		n
6	E339 Ba	n
7	E340 Ba	pos
8	E341 Ba	pos
9	E342 Ba	pos
10	E343 Ba	pos
11	E344 Ba	n
12	E345 Ba	pos
13	E346 Ba	pos
14	E347 Ba	pos
15	E348 Ba	pos
16	E349 Ba	pos
17	E350 Ba	pos
18	E352 Ba	pos
19	E353 Ba	n
20	E355 Ba	pos
21	E356 Ba	n
22	E357 Ba	pos
23	E358 Ba	pos
24	E359 Ba	pos
25	E360 Ba	pos
26	E361 Ba	pos
27	E362 Ba	pos
28	E363 Ba	pos
29	E364 Ba	pos
30	E365 Ba	pos
31	E366 Ba	pos
32	E370 Ba	pos
33	E372 Ba	pos
34	c+	pos
35	c-	n
36	Marker
GEL_7
Lane	Sample id	Result BTFOX1
1	E301 Ba	p
2	E302 Ba	n
3	E303 Ba	n
4	E304 Ba	p
5	E305 Ba	n
6	E306 Ba	p
7	E307 Ba	n
8	E308 Ba	n
9	E309 Ba	p
10	E310 Ba	p
11	E311 Ba	p
12	E312 Ba	p
13	E313 Ba	p
14	E314 Ba	p
15	E315 Ba	p
16	E316 Ba	p
17	E317 Ba	n
18	E318 Ba	p
19	E319 Ba	p
20	E320 Ba	p
21	E321 Ba	p
22	E322 Ba	p
23	E323 Ba	n
24	E324 Ba	p
25	E325 Ba	p
26	E326 Ba	p
27	E327 Ba	p
28	E328 Ba	p
29	E329 Ba	p
30	E330 Ba	p
31	E331 Ba	p
32	E333 Ba	p
33	E334 Ba	n
34	E335 Ba	p
35	E336 Ba	p
36	E337 Ba	p
37	E338 Ba	n
38	c+	p
39	c-	n
40	Marker
GEL_8
Lane	Sample id	Result BTFOX1
1	diagnostic samples for Babesia spp. PCR (these samples are not part of this study)	P
2		P
3		P
4		N
5		P
6		P
7		N
8		N
9		N
10	d174 ba -1	N
11	d176 ba	N
12	d 173 ba	N
13	d175 ba	N
14	d174 ba	N
15	d1717 ba	N
16	d167 ba	N
17	d173 ba	N
18	d180 ba	N
19	d175 ba -1	N
20	d164 ba	N
21	d177 ba -1	N
22	d167 ba -1	N
23	d180 ba	N
24	d162 ba	N
25	d166 ba -10	N
26	d169 ba -1	N
27	d165 ba -10	N
28	d159 ba	N
29	d172ba	N
30	d166 ba	N
31	d149 ba -1	N
32	d159 ba -10	N
33	d170 ba -1	N
34	d169 ba -1	N
35	d155 ba	N
36	c+	P
37	c-	N
38	Marker

## Sheet: BT2 Results 
GEL_1
Lane	Sample id	Animal species	Result BT2
1	d149 10-1	Canis lupus	negative
2	d151	Canis lupus	negative
3	d155	Canis lupus	negative
4	d159	Canis lupus	negative
5	d159 10-1	Canis lupus	negative
6	d162	Canis lupus	negative
7	d164	Canis lupus	negative
8	d165	Canis lupus	negative
9	d165 10-1	Canis lupus	negative
10	d166	Canis lupus	negative
11	d166 10-1	Canis lupus	negative
12	d167	Canis lupus	negative
13	d167 10-1	Canis lupus	negative
14	d169	Canis lupus	negative
15	d169 10 -1	Canis lupus	negative
16	d170 10-1	Canis lupus	negative
17	d172	Canis lupus	negative
18	d173	Canis lupus	negative
19	d173 10-1	Canis lupus	negative
20	d174	Canis lupus	negative
21	d174 10 -1	Canis lupus	negative
22	d175	Canis lupus	negative
23	d175 10-1	Canis lupus	negative
24	d176	Canis lupus	negative
25	d177	Canis lupus	negative
26	d177 10-1	Canis lupus	negative
27	d180	Canis lupus	negative
28	positive control Bc		positive
29	positive control Bv		positive
30	negative control		negative
31	negative control		negative
32	marker
GEL_2
Lane	Sample id	Animal species	Result BT2
1	diagnostic samples for Babesia spp. PCR (these samples are not part of this study)	Canis lupus familiaris	negative
2			negative
3			positive
4			positive
5			negative
6			negative
7			negative
8			negative
9			positive
10			positive
11			positive
12			positive
13			positive
14			negative
15			positive
16			positive
17			negative
18			negative
19	d146	Canis lupus	negative
20	d147	Canis lupus	negative
21	d149	Canis lupus	negative
22	d150	Canis lupus	negative
23	d152	Canis lupus	negative
24	d153	Canis lupus	negative
25	d153 10-1	Canis lupus	negative
26	d157	Canis lupus	negative
27	d158	Canis lupus	negative
28	d160	Canis lupus	negative
29	d161	Canis lupus	negative
30	d168 10 -1	Canis lupus	negative
31	d170	Canis lupus	negative
32	d171	Canis lupus	negative
33	d178	Canis lupus	negative
34	d181	Canis lupus	negative
35	positive control Bc		positive
36	positive control Bv		positive
37	negative control		negative
38	marker
GEL_3
Lane	Sample id	Animal species	Result BT2
1	diagnostic samples for Babesia spp. PCR (these samples are not part of this study)	Canis lupus familiaris	negative
2		Canis lupus familiaris	negative
3		Canis lupus familiaris	negative
4		Canis lupus familiaris	negative
5		Canis lupus familiaris	negative
6		Canis lupus familiaris	negative
7		Canis lupus familiaris	negative
8		Canis lupus familiaris	negative
9		Canis lupus familiaris	negative
10		Canis lupus familiaris	negative
11		Canis lupus familiaris	negative
12	E76 Ba	Canis lupus	negative
13	E77 Ba	Canis lupus	negative
14	E78 Ba	Canis lupus	negative
15	E79 Ba	Canis lupus	negative
16	E80 Ba	Canis lupus	negative
17	E81 Ba	Canis lupus	negative
18	E82 Ba	Canis lupus	negative
19	E83 Ba	Canis lupus	negative
20	E84 Ba	Canis lupus	negative
21	E189 Ba	Genetta genetta	negative
22	E190 Ba	Genetta genetta	negative
23	E191 Ba	Genetta genetta	negative
24	E196 Ba	Genetta genetta	negative
25	E199 Ba	Genetta genetta	negative
26	E201 S	Genetta genetta	negative
27	E202 Ba	Martes martes	negative
28	E203 Ba	Martes martes	negative
29	E204 Ba	Martes martes	negative
30	E205 Ba	Martes martes	negative
31	E206 Ba	Martes martes	negative
32	E207 Ba	Martes martes	negative
33	E208 Ba	Martes martes	negative
34	E210Ba	Martes martes	negative
35	positive control Bc		positive
36	negative control		negative
37	marker
GEL_4
Lane	Sample id	Animal species	Result BT2
1	E212 Ba	Martes martes	negative
2	E213 S	Martes martes	negative
3	E214 Ba	Martes martes	negative
4	E215 Ba	Martes martes	negative
5	E217 Ba	Martes martes	negative
6	E218 Ba	Martes martes	negative
7	E219 Ba	Martes martes	negative
8	E222 Ba	Martes martes	negative
9	E223 Ba	Martes martes	negative
10	E224 Ba	Martes martes	negative
11	E225 Ba	Martes martes	negative
12	E275 Ba	Martes martes	negative
13	E276 Ba	Martes martes	negative
14	E277 Ba	Genetta genetta	negative
15	E278 Ba y 10-1	Felis s. silvestris	negative
16	E279 Ba	Genetta genetta	negative
17	E280 Ba	Genetta genetta	negative
18	E281 Ba	Genetta genetta	negative
19	E282 Ba	Genetta genetta	negative
20	E283 Ba	Genetta genetta	negative
21	E284 Ba	Genetta genetta	negative
22	E285 Ba	Genetta genetta	negative
23	E286 Ba	Genetta genetta	negative
24	E287 Ba	Genetta genetta	negative
25	E288 Ba	Genetta genetta	negative
26	E289 Ba	Genetta genetta	negative
27	E290 Ba	Genetta genetta	negative
28	E291 Ba y 10-1	Genetta genetta	negative
29	E292 Ba	Genetta genetta	negative
30	E293 Ba	Genetta genetta	negative
31	E294 Ba	Genetta genetta	negative
32	E295 Ba	Genetta genetta	negative
33	E296 Ba	Genetta genetta	negative
34	E297 Ba	Genetta genetta	negative
35	E298 Ba	Martes foina	negative
36	E299 Ba	Martes foina	negative
37	E300 Ba	Martes foina	negative
38	Negative control		negative
39	Positive control Bc		positive
40	Marker		negative
GEL_5
Lane	Sample id	Animal species	Result BT2
1	E301 Ba	Martes foina	positive
2	E304 Ba	Meles meles	negative
3	E306 Ba	Meles meles	negative
4	E309 Ba	Meles meles	positive
5	E310 Ba	Meles meles	negative
6	E311 Ba	Meles meles	positive
7	E312 Ba	Meles meles	positive
8	E313 Ba	Meles meles	positive
9	E314 Ba	Meles meles	positive
10	E315 Ba	Meles meles	negative
11	E316 Ba	Meles meles	positive
12	E318 Ba	Meles meles	positive
13	E317 Ba	Meles meles	negative
14	E319 Ba	Meles meles	negative
15	E320 Ba	Meles meles	negative
16	E321 Ba	Meles meles	negative
17	E322 Ba	Meles meles	negative
18	Positive control Bc		positive
19	Negative control		negative
20	Marker
GEL_6
Lane	Sample id	Animal species	Result BT2
1	E333	Meles meles	negative
2	E369	Meles meles	negative
3	E302 Ba	Martes foina	negative
4	E303 Ba	Martes martes	negative
5	E304 Ba	Meles meles	negative
6	E305 Ba	Meles meles	negative
7	E306 Ba	Meles meles	negative
8	E307 Ba	Meles meles	negative
9	E308 Ba	Meles meles	negative
10	E309 Ba	Meles meles	negative
11	E310 Ba	Meles meles	negative
12	E315 Ba	Meles meles	negative
13	E317 Ba	Meles meles	negative
14	E319 Ba	Meles meles	negative
15	E321 Ba	Meles meles	negative
16	E322 Ba	Meles meles	negative
17	E323 Ba	Meles meles	negative
18	E327 Ba	Meles meles	negative
19	E326 Ba	Meles meles	negative
20	E325 Ba	Meles meles	negative
21	E324 Ba	Meles meles	positive
22	E328 Ba	Meles meles	negative
23	E329 Ba	Meles meles	positive
24	E330	Meles meles	negative
25	E331	Meles meles	negative
26	Negative control		negative
27	marker
28	diagnostic samples for Babesia spp. PCR (these samples are not part of this study)	Canis lupus familiaris	negative
29			negative
30			negative
31			negative
32			negative
33			positive
34			negative
35			negative
36	marker
GEL_7
Lane	Sample id	Animal species	Result BT2
1	E330 Ba	Meles meles	negative
2	E331 Ba	Meles meles	negative
3	E333 Ba	Meles meles	negative
4	E334 Ba	Meles meles	negative
5	E335 Ba	Meles meles	negative
6	E336 Ba	Meles meles	negative
7	E337 Ba	Meles meles	negative
8	E338 Ba	Meles meles	negative
9	E340 Ba	Meles meles	negative
10	E341 Ba	Meles meles	negative
11	E342 Ba	Meles meles	negative
12	E343 Ba	Meles meles	negative
13	E345 Ba	Meles meles	negative
14	E346 Ba	Meles meles	negative
15	E347 Ba	Meles meles	negative
16	E348 Ba	Meles meles	negative
17	E349 Ba	Meles meles	negative
18	E350 Ba	Meles meles	negative
19	E352 Ba	Meles meles	negative
20	E353 Ba	Meles meles	negative
21	E355 Ba	Meles meles	negative
22	E358 Ba	Meles meles	negative
23	E359 Ba	Meles meles	negative
24	E360	Meles meles	negative
25	E361 Ba	Meles meles	negative
26	E362 Ba	Meles meles	negative
27	E363 Ba	Meles meles	negative
28	E364 Ba	Meles meles	negative
29	E365 Ba	Meles meles	negative
30	E366 Ba	Meles meles	negative
31	E367 Ba	Meles meles	negative
32	E368 Ba	Meles meles	negative
33	E369 Ba	Meles meles	negative
34	E370 Ba	Meles meles	negative
35	E371 Ba	Meles meles	negative
36	E372 Ba	Meles meles	positive
37	E373 Ba	Mustela nivalis	negative
38	E374 Ba	Mustela nivalis	negative
39	negative control		negative
40	Marker
GEL_8
Lane	Sample id	Animal species	Result BT2
1	E339 Ba	Meles meles	negative
2	E344 Ba	Meles meles	negative
3	E356 Ba	Meles meles	negative
4	E357 Ba	Meles meles	positive
5	E373 Ba	Mustela nivalis	negative
6	E374 Ba	Mustela nivalis	negative
7	E375 Ba	Neogale vison	negative
8	Marker
9	E352 Ba	Meles meles	positive
10	E360 Ba	Meles meles	positive
11	E376 Ba	Vulpes vulpes	negative
12	E377 Ba	Vulpes vulpes	negative
13	E379 Ba	Vulpes vulpes	positive
14	E380 Ba	Vulpes vulpes	negative
15	E381 Ba	Vulpes vulpes	negative
16	E382 Ba	Vulpes vulpes	negative
17	E383 Ba	Vulpes vulpes	negative
18	E384 Ba	Vulpes vulpes	negative
19	E385 Ba	Vulpes vulpes	negative
20	E386 Ba	Vulpes vulpes	positive
21	E387 Ba	Vulpes vulpes	negative
22	E388 Ba	Vulpes vulpes	negative
23	E389 Ba	Vulpes vulpes	negative
24	E390 Ba	Vulpes vulpes	negative
25	E391 Ba	Vulpes vulpes	negative
26	E392 Ba	Vulpes vulpes	negative
27	E393 Ba	Vulpes vulpes	negative
28	E394 Ba	Vulpes vulpes	negative
29	E395 Ba	Vulpes vulpes	negative
30	E396 Ba	Vulpes vulpes	positive
31	E397 Ba	Vulpes vulpes	negative
32	E398 Ba	Vulpes vulpes	negative
33	E399 Ba	Vulpes vulpes	negative
34	E400 Ba	Vulpes vulpes	negative
35	E403 Ba	Vulpes vulpes	negative
36	E404 Ba	Vulpes vulpes	negative
37	E405 Ba	Vulpes vulpes	negative
38	E406 Ba	Meles meles	negative
39	E407 Ba	Vulpes vulpes	negative
40	Marker
GEL_9
Lane	Sample id	Animal species	Result BT2
1	E408 Ba	Meles meles	negative
2	E409 Ba	Martes foina	negative
3	E410 Ba	Vulpes vulpes	negative
4	E411 Ba	Genetta genetta	negative
5	E412 Ba	Genetta genetta	negative
6	E413 Ba	Genetta genetta	negative
7	E414 Ba	Genetta genetta	negative
8	E415 Ba	Genetta genetta	negative
9	E416 Ba	Meles meles	negative
10	E418 Ba	Meles meles	negative
11	E419 Ba	Meles meles	negative
12	E420 Ba	Meles meles	negative
13	E421 Ba	Meles meles	negative
14	E423 Ba	Meles meles	negative
15	E424 Ba	Meles meles	negative
16	E425 Ba	Meles meles	negative
17	E426 Ba	Meles meles	negative
18	E427 Ba	Meles meles	negative
19	E428 Ba	Meles meles	negative
20	E429 Ba	Meles meles	negative
21	E430 Ba	Meles meles	negative
22	E431 Ba	Vulpes vulpes	negative
23	E432 Ba	Vulpes vulpes	negative
24	E433 Ba	Vulpes vulpes	negative
25	E434 Ba	Vulpes vulpes	negative
26	E435 Ba	Vulpes vulpes	negative
27	E436 Ba	Vulpes vulpes	negative
28	E437 Ba	Felis s. silvestris	negative
29	E438 Ba	Vulpes vulpes	negative
30	E439 Ba	Martes foina	negative
31	E440 Ba	Martes foina	negative
32	D144 Ba	Canis lupus	negative
33	D145 Ba	Canis lupus	negative
34	D163 Ba	Canis lupus	negative
35	Positive control Bc		positive
36	Negative control		negative
37	Negative control		negative
38	Marker
GEL_10
Lane	Sample id	Animal species	Result BT2
1	E441 Ba	Felis s. silvestris	negative
2	E442 Ba	Meles meles	negative
3	E443 Ba	Mustela lutreola	negative
4	E444 Ba	Martes foina	negative
5	E445 Ba	Vulpes vulpes	negative
6	E446 Ba	Vulpes vulpes	negative
7	E447 Ba	Martes foina	negative
8	E448 Ba	Meles meles	negative
9	E449 Ba	Neogale vison	negative
10	E450 Ba	Vulpes vulpes	negative
11	E509 Ba	Genetta genetta	negative
12	E510 Ba	Genetta genetta	negative
13	E511 Ba	Meles meles	negative
14	E512 Ba	Meles meles	negative
15	E513 Ba	Vulpes vulpes	negative
16	E514 Ba	Vulpes vulpes	negative
17	E515 Ba	Vulpes vulpes	negative
18	E524 Ba	Nasua nasua	negative
19	E526 Ba	Mustela nivalis	negative
20	E527 Ba	Mustela nivalis	negative
21	Negative control		negative
22	Positive control		positive
23	diagnostic samples for Babesia spp. PCR (these samples are not part of this study)		n
24			n
25			n
26			n
27			n
28			n
29			n
30	Marker
GEL_11
Lane	Sample id	Animal species	Result BT2
1	E315 Ba	Meles meles	negative
2	E319 Ba	Meles meles	negative
3	E320 Ba	Meles meles	positive
4	E321 Ba	Meles meles	negative
5	E322 Ba	Meles meles	negative
6	E324 Ba	Meles meles	positive
7	E325 Ba	Meles meles	negative
8	E326 Ba	Meles meles	negative
9	E327 Ba	Meles meles	negative
10	E328 Ba	Meles meles	negative
11	E330 Ba	Meles meles	negative
12	E331 Ba	Meles meles	negative
13	E335 Ba	Meles meles	positive
14	E336 Ba	Meles meles	negative
15	E337 Ba	Meles meles	negative
16	E340 Ba	Meles meles	negative
17	E341 Ba	Meles meles	positive
18	E342 Ba	Meles meles	negative
19	E343 Ba	Meles meles	positive
20	E345 Ba	Meles meles	negative
21	E346 Ba	Meles meles	positive
22	E347 Ba	Meles meles	negative
23	E348 Ba	Meles meles	negative
24	E349 Ba	Meles meles	negative
25	E350 Ba	Meles meles	negative
26	E352 Ba	Meles meles	positive
27	E355 Ba	Meles meles	negative
28	E357 Ba	Meles meles	positive
29	E358 Ba	Meles meles	negative
30	E359 Ba	Meles meles	negative
31	E360 Ba	Meles meles	positive
32	E361 Ba	Meles meles	negative
33	E362 Ba	Meles meles	negative
34	diagnostic samples for Babesia spp. PCR (these samples are not part of this study)		positive
35			positive
36			negative
37			negative
38			negative
39	Negative control		negative
40	Marker
